# Supplementary material for: Gut Mycobiota Dysbiosis in People Living with HIV/AIDS: Insights from an Argentine Cohort with Severe Immunosuppression
Source: J Fungi (Basel). 2026 Apr 23;12(5):306. doi: 10.3390/jof12050306 (PMC13207828; doi:10.3390/jof12050306)
Supplement: Supplementary file 1 [file jof-12-00306-s001.zip]

Archive with 1 entries (1 files):
- jof-4209320-supplementary.pdf
